# Supplementary material for: 2-(4-Benzyloxy-3-methoxyphenyl)-5-(carbethoxyethylene)-7-methoxy-benzofuran, a Benzofuran Derivative, Suppresses Metastasis Effects in P53-Mutant Hepatocellular Carcinoma Cells
Source: Biomedicines. 2023 Jul 19;11(7):2027. doi: 10.3390/biomedicines11072027 (PMC10377018; doi:10.3390/biomedicines11072027)
Supplement: Supplementary file 1 [file biomedicines-11-02027-s001.zip]

Archive with 1 entries (1 files):
- biomedicines-2444775-Supplementary.pdf
